# Supplementary material for: Pharmacological Ascorbate Elicits Anti-Cancer Activities against Non-Small Cell Lung Cancer through Hydrogen-Peroxide-Induced-DNA-Damage
Source: Antioxidants (Basel). 2023 Sep 18;12(9):1775. doi: 10.3390/antiox12091775 (PMC10525775; doi:10.3390/antiox12091775)
Supplement: Supplementary file 1 [file antioxidants-12-01775-s001.zip]

Archive with 1 entries (1 files):
- antioxidants-2555062-supplementary.pdf
